# Supplementary material for: A Comparison of the Impact of Pharmacological Treatments on Cardioversion, Rate Control, and Mortality in Data-Driven Atrial Fibrillation Phenotypes in Critical Care
Source: Bioengineering (Basel). 2024 Feb 20;11(3):199. doi: 10.3390/bioengineering11030199 (PMC10967916; doi:10.3390/bioengineering11030199)
Supplement: Supplementary file 1 [file bioengineering-11-00199-s001.zip]

Archive with 1 entries (1 files):
- bioengineering-2826818-supplementary.pdf
